# Supplementary material for: Analysis of Static Molecular Gradients in a High-Throughput Drug Screening Microfluidic Assay
Source: Molecules. 2021 Oct 22;26(21):6385. doi: 10.3390/molecules26216385 (PMC8587427; doi:10.3390/molecules26216385)
Supplement: Supplementary file 1 [file molecules-26-06385-s001.zip]

Archive with 1 entries (1 files):
- molecules-1403208-supplementary.avi
